# Supplementary material for: Descemet membrane endothelial keratoplasty (DMEK) adoption, surgical barriers, and graft customization preference among corneal surgeons: A cross-sectional survey
Source: PLoS One. 2026 May 21;21(5):e0349580. doi: 10.1371/journal.pone.0349580 (PMC13193538; doi:10.1371/journal.pone.0349580)
Supplement: S1 Dataset — The file contains the anonymized and cleaned dataset used for the statistical analysis in this study, including all variables collected from the survey responses. (XLSX) [file pone.0349580.s002.xlsx]

## Sheet: Sheet1
DMEK_performer	DMEK_trained	Size_type	Customization_impact	Training_interval	DMEK_volume	Barrier_patient	Barrier_cost	Barrier_prep	Barrier_quality	Barrier_backup	Barrier_insert	Barrier_rebubble	Barrier_notworth	Barrier_instruments	Barrier_notstarted	Unfold_difficulty_binary	Unfold_competence_binary	diff_patient	diff_tissue_selection	diff_graft_preparation	diff_descemetorhexis	diff_prep_for_insertion	diff_insertion	diff_unfolding	diff_postop_counseling	diff_complication_management	comp_graft_preparation	comp_descemetorhexis	comp_prep_for_insertion	comp_insertion	comp_unfolding	comp_postop_counseling	comp_complication_management	comp_overall	exp_cases_to_level4	learn_lectures	learn_case_discussion	learn_reading	learn_modules	learn_lab_time	learn_faculty_lab	learn_faculty_or	learn_video_others	learn_video_self	learn_video_with_attending	Rate learn_outcome_review	learn_wetlab
1	Yes	one size for all DMEK	Yes	>1 year	≤10 cases	1	0	0	0	1	1	0	0	0	0	1	0	A little difficult	Moderately difficult	Moderately difficult	A little difficult	Moderately difficult	Moderately difficult	Very difficult	Moderately difficult	Moderately difficult	Level 4: Able to do without input from a more experienced surgeon	Level 4: Able to do without input from a more experienced surgeon	Level 4: Able to do without input from a more experienced surgeon	Level 4: Able to do without input from a more experienced surgeon	Level 4: Able to do without input from a more experienced surgeon	Level 4: Able to do without input from a more experienced surgeon	Level 3: Able to do with minimal input from a more experienced surgeon	Level 2: Able to do with moderate coaching from a more experienced surgeon	11–20	Very helpful	Very helpful	A little helpful	Moderately helpful	Moderately helpful	Very helpful	Very helpful	Moderately helpful	Moderately helpful	Moderately helpful	Moderately helpful	Very helpful
1	Yes	customize tissue size	Yes	Between 6 months and 1 year	≤10 cases	0	0	1	0	0	1	0	0	0	0	0	0	Not at all difficult	Not at all difficult	Very difficult	A little difficult	Not at all difficult	A little difficult	A little difficult	Not at all difficult	Moderately difficult	Level 3: Able to do with minimal input from a more experienced surgeon	Level 3: Able to do with minimal input from a more experienced surgeon	Level 1: Not competent	Level 3: Able to do with minimal input from a more experienced surgeon	Level 3: Able to do with minimal input from a more experienced surgeon	Level 3: Able to do with minimal input from a more experienced surgeon	Level 3: Able to do with minimal input from a more experienced surgeon	Level 3: Able to do with minimal input from a more experienced surgeon	11–20	A little helpful	Moderately helpful	Moderately helpful	A little helpful	Very helpful	Did not do	Did not do	Very helpful	Moderately helpful	Very helpful	Very helpful	Did not do
1	Yes	customize tissue size	Yes	Between 6 months and 1 year	≤10 cases	0	1	0	0	0	0	0	0	0	0	1	0	Moderately difficult	Moderately difficult	A little difficult	Moderately difficult	Very difficult	A little difficult	Moderately difficult	Moderately difficult	Moderately difficult	Level 3: Able to do with minimal input from a more experienced surgeon	Level 2: Able to do with moderate coaching from a more experienced surgeon	Level 3: Able to do with minimal input from a more experienced surgeon	Level 2: Able to do with moderate coaching from a more experienced surgeon	Level 2: Able to do with moderate coaching from a more experienced surgeon	Level 3: Able to do with minimal input from a more experienced surgeon	Level 3: Able to do with minimal input from a more experienced surgeon	Level 2: Able to do with moderate coaching from a more experienced surgeon	21–30	Moderately helpful	Very helpful	Moderately helpful	Very helpful	Very helpful	Very helpful	Moderately helpful	Very helpful	Very helpful	Very helpful	Very helpful	Very helpful
1	Yes	customize tissue size	Yes	within 6 months	≤10 cases	0	0	1	1	0	0	0	0	0	0	1	0	A little difficult	Very difficult	Moderately difficult	A little difficult	Moderately difficult	Moderately difficult	Moderately difficult	Moderately difficult	Very difficult	Level 3: Able to do with minimal input from a more experienced surgeon	Level 3: Able to do with minimal input from a more experienced surgeon	Level 2: Able to do with moderate coaching from a more experienced surgeon	Level 3: Able to do with minimal input from a more experienced surgeon	Level 2: Able to do with moderate coaching from a more experienced surgeon	Level 3: Able to do with minimal input from a more experienced surgeon	Level 3: Able to do with minimal input from a more experienced surgeon	Level 3: Able to do with minimal input from a more experienced surgeon	21–30	Moderately helpful	Very helpful	Did not do	Very helpful	Did not do	Did not do	Very helpful	Did not do	Did not do	Very helpful	Did not do	Very helpful
1	Yes	customize tissue size	No	Between 6 months and 1 year	≤10 cases	0	0	1	0	0	1	1	0	0	0	1	0	Not at all difficult	Not at all difficult	Moderately difficult	A little difficult	Moderately difficult	A little difficult	Moderately difficult	Not at all difficult	A little difficult	Level 4: Able to do without input from a more experienced surgeon	Level 4: Able to do without input from a more experienced surgeon	Level 2: Able to do with moderate coaching from a more experienced surgeon	Level 3: Able to do with minimal input from a more experienced surgeon	Level 2: Able to do with moderate coaching from a more experienced surgeon	Level 3: Able to do with minimal input from a more experienced surgeon	Level 2: Able to do with moderate coaching from a more experienced surgeon	Level 2: Able to do with moderate coaching from a more experienced surgeon	11–20	Moderately helpful	Very helpful	Very helpful	Very helpful	Did not do	Did not do	Very helpful	Very helpful	Very helpful	Very helpful	Very helpful	Very helpful
1	Yes	customize tissue size	No	Between 6 months and 1 year	≤10 cases	1	0	0	0	0	1	0	0	0	0	1	0	A little difficult	Not at all difficult	Very difficult	A little difficult	Moderately difficult	A little difficult	Very difficult	Not at all difficult	Moderately difficult	Level 3: Able to do with minimal input from a more experienced surgeon	Level 4: Able to do without input from a more experienced surgeon	Level 1: Not competent	Level 4: Able to do without input from a more experienced surgeon	Level 3: Able to do with minimal input from a more experienced surgeon	Level 4: Able to do without input from a more experienced surgeon	Level 2: Able to do with moderate coaching from a more experienced surgeon	Level 2: Able to do with moderate coaching from a more experienced surgeon	6–10	A little helpful	A little helpful	A little helpful	Not helpful	A little helpful	Very helpful	Very helpful	A little helpful	A little helpful	Moderately helpful	Moderately helpful	Very helpful
1	Yes	one size for all DMEK	Yes	>1 year	≤10 cases	0	1	0	0	0	0	0	0	0	0	1	0	Not at all difficult	A little difficult	Very difficult	A little difficult	Moderately difficult	Moderately difficult	Very difficult	A little difficult	A little difficult	Level 3: Able to do with minimal input from a more experienced surgeon	Level 3: Able to do with minimal input from a more experienced surgeon	Level 2: Able to do with moderate coaching from a more experienced surgeon	Level 3: Able to do with minimal input from a more experienced surgeon	Level 3: Able to do with minimal input from a more experienced surgeon	Level 2: Able to do with moderate coaching from a more experienced surgeon	Level 2: Able to do with moderate coaching from a more experienced surgeon	Level 2: Able to do with moderate coaching from a more experienced surgeon	31–50	Moderately helpful	Moderately helpful	Moderately helpful	Very helpful	Moderately helpful	Very helpful	Moderately helpful	Moderately helpful	A little helpful	Moderately helpful	A little helpful	Moderately helpful
1	Yes	customize tissue size	Yes	within 6 months	≤10 cases	0	0	0	0	1	0	0	0	0	0	0	1	Not at all difficult	Not at all difficult	Very difficult	A little difficult	Moderately difficult	A little difficult	A little difficult	Not at all difficult	A little difficult	Level 4: Able to do without input from a more experienced surgeon	Level 4: Able to do without input from a more experienced surgeon	Level 2: Able to do with moderate coaching from a more experienced surgeon	Level 4: Able to do without input from a more experienced surgeon	Level 2: Able to do with moderate coaching from a more experienced surgeon	Level 4: Able to do without input from a more experienced surgeon	Level 4: Able to do without input from a more experienced surgeon	Level 4: Able to do without input from a more experienced surgeon	6–10	Very helpful	Very helpful	Very helpful	A little helpful	A little helpful	Very helpful	Very helpful	Very helpful	Moderately helpful	Very helpful	Very helpful	Very helpful
1	Yes	customize tissue size	Yes	>1 year	≤10 cases	1	0	0	0	0	0	0	0	0	0	1	1	A little difficult	Not at all difficult	A little difficult	Not at all difficult	A little difficult	A little difficult	Moderately difficult	A little difficult	Moderately difficult	Level 4: Able to do without input from a more experienced surgeon	Level 4: Able to do without input from a more experienced surgeon	Level 4: Able to do without input from a more experienced surgeon	Level 4: Able to do without input from a more experienced surgeon	Level 4: Able to do without input from a more experienced surgeon	Level 4: Able to do without input from a more experienced surgeon	Level 4: Able to do without input from a more experienced surgeon	Level 4: Able to do without input from a more experienced surgeon	6–10	Moderately helpful	Did not do	Very helpful	Did not do	Did not do	Very helpful	Very helpful	Very helpful	Very helpful	Did not do	Very helpful	Very helpful
1	Yes	one size for all DMEK	Yes	>1 year	≤10 cases	1	0	0	0	0	0	0	0	0	0	1	0	Not at all difficult	Not at all difficult	Moderately difficult	Not at all difficult	Not at all difficult	A little difficult	Moderately difficult	Not at all difficult	A little difficult	Level 4: Able to do without input from a more experienced surgeon	Level 4: Able to do without input from a more experienced surgeon	Level 1: Not competent	Level 4: Able to do without input from a more experienced surgeon	Level 4: Able to do without input from a more experienced surgeon	Level 4: Able to do without input from a more experienced surgeon	Level 3: Able to do with minimal input from a more experienced surgeon	Level 3: Able to do with minimal input from a more experienced surgeon	11–20	Very helpful	Very helpful	Very helpful	Did not do	Very helpful	Very helpful	Very helpful	Very helpful	Very helpful	Very helpful	Very helpful	Very helpful
1	Yes	customize tissue size	No	within 6 months	≤10 cases	1	0	0	0	1	0	0	0	0	0	0	0	Moderately difficult	Not at all difficult	A little difficult	A little difficult	Not at all difficult	Not at all difficult	A little difficult	Not at all difficult	Not at all difficult	Level 4: Able to do without input from a more experienced surgeon	Level 2: Able to do with moderate coaching from a more experienced surgeon	Level 2: Able to do with moderate coaching from a more experienced surgeon	Level 4: Able to do without input from a more experienced surgeon	Level 3: Able to do with minimal input from a more experienced surgeon	Level 4: Able to do without input from a more experienced surgeon	Level 2: Able to do with moderate coaching from a more experienced surgeon	Level 3: Able to do with minimal input from a more experienced surgeon	11–20	Moderately helpful	Moderately helpful	A little helpful	A little helpful	Moderately helpful	Moderately helpful	Very helpful	Very helpful	Very helpful	Very helpful	Very helpful	Very helpful
1	Yes	one size for all DMEK	Yes	Between 6 months and 1 year	≤10 cases	1	0	0	0	0	0	0	0	0	0	1	0	Not at all difficult	Not at all difficult	Not at all difficult	Not at all difficult	Not at all difficult	A little difficult	Moderately difficult	A little difficult	A little difficult	Level 4: Able to do without input from a more experienced surgeon	Level 4: Able to do without input from a more experienced surgeon	Level 4: Able to do without input from a more experienced surgeon	Level 4: Able to do without input from a more experienced surgeon	Level 4: Able to do without input from a more experienced surgeon	Level 4: Able to do without input from a more experienced surgeon	Level 3: Able to do with minimal input from a more experienced surgeon	Level 3: Able to do with minimal input from a more experienced surgeon	6–10	Moderately helpful	Did not do	Very helpful	Did not do	Very helpful	Very helpful	Very helpful	Very helpful	Moderately helpful	Did not do	Moderately helpful	Moderately helpful
1	Yes	customize tissue size	Yes	Between 6 months and 1 year	≤10 cases	0	1	0	0	0	0	0	0	0	0	1	1	Not at all difficult	Not at all difficult	A little difficult	Not at all difficult	A little difficult	A little difficult	Moderately difficult	Not at all difficult	Moderately difficult	Level 4: Able to do without input from a more experienced surgeon	Level 4: Able to do without input from a more experienced surgeon	Level 4: Able to do without input from a more experienced surgeon	Level 4: Able to do without input from a more experienced surgeon	Level 4: Able to do without input from a more experienced surgeon	Level 4: Able to do without input from a more experienced surgeon	Level 4: Able to do without input from a more experienced surgeon	Level 4: Able to do without input from a more experienced surgeon	6–10	Very helpful	Very helpful	Very helpful	Very helpful	Very helpful	Very helpful	Very helpful	Did not do	Moderately helpful	Very helpful	Very helpful	Very helpful
1	Yes	customize tissue size	Yes	>1 year	≤10 cases	0	0	0	0	0	0	0	0	0	0	1	0	Moderately difficult	Moderately difficult	Very difficult	Not at all difficult	A little difficult	A little difficult	Moderately difficult	Not at all difficult	Moderately difficult	Level 1: Not competent	Level 3: Able to do with minimal input from a more experienced surgeon	Level 3: Able to do with minimal input from a more experienced surgeon	Level 1: Not competent	Level 3: Able to do with minimal input from a more experienced surgeon	Level 3: Able to do with minimal input from a more experienced surgeon	Level 3: Able to do with minimal input from a more experienced surgeon	Level 3: Able to do with minimal input from a more experienced surgeon	11–20	A little helpful	A little helpful	A little helpful	A little helpful	Moderately helpful	Did not do	Did not do	Did not do	Did not do	Did not do	Did not do	Did not do
1	Yes	customize tissue size	Yes	>1 year	≤10 cases	0	0	0	1	0	0	0	0	0	0	0	1	Not at all difficult	Not at all difficult	A little difficult	A little difficult	A little difficult	A little difficult	A little difficult	Not at all difficult	A little difficult	Level 4: Able to do without input from a more experienced surgeon	Level 4: Able to do without input from a more experienced surgeon	Level 4: Able to do without input from a more experienced surgeon	Level 4: Able to do without input from a more experienced surgeon	Level 4: Able to do without input from a more experienced surgeon	Level 4: Able to do without input from a more experienced surgeon	Level 4: Able to do without input from a more experienced surgeon	Level 4: Able to do without input from a more experienced surgeon	31–50	A little helpful	A little helpful	A little helpful	A little helpful	Very helpful	Very helpful	Very helpful	Moderately helpful	Very helpful	Very helpful	Very helpful	Did not do
1	Yes	customize tissue size	Yes	within 6 months	11–50 cases	0	0	0	0	1	1	1	0	0	0	0	1	Not at all difficult	A little difficult	A little difficult	Not at all difficult	Moderately difficult	A little difficult	A little difficult	Not at all difficult	Moderately difficult	Level 4: Able to do without input from a more experienced surgeon	Level 4: Able to do without input from a more experienced surgeon	Level 4: Able to do without input from a more experienced surgeon	Level 4: Able to do without input from a more experienced surgeon	Level 4: Able to do without input from a more experienced surgeon	Level 4: Able to do without input from a more experienced surgeon	Level 4: Able to do without input from a more experienced surgeon	Level 4: Able to do without input from a more experienced surgeon	0–5	Very helpful	Very helpful	Very helpful	Very helpful	Very helpful	Very helpful	Very helpful	Very helpful	Very helpful	Very helpful	Very helpful	Very helpful
1	Yes	customize tissue size	No	Between 6 months and 1 year	11–50 cases	0	0	0	0	0	0	0	0	0	0	1	0	A little difficult	A little difficult	Moderately difficult	Moderately difficult	A little difficult	Moderately difficult	Moderately difficult	A little difficult	Moderately difficult	Level 3: Able to do with minimal input from a more experienced surgeon	Level 4: Able to do without input from a more experienced surgeon	Level 3: Able to do with minimal input from a more experienced surgeon	Level 3: Able to do with minimal input from a more experienced surgeon	Level 3: Able to do with minimal input from a more experienced surgeon	Level 3: Able to do with minimal input from a more experienced surgeon	Level 3: Able to do with minimal input from a more experienced surgeon	Level 3: Able to do with minimal input from a more experienced surgeon	31–50	A little helpful	A little helpful	A little helpful	Not helpful	Moderately helpful	Moderately helpful	Very helpful	Moderately helpful	Moderately helpful	Very helpful	Moderately helpful	Very helpful
1	Yes	one size for all DMEK	Yes	Between 6 months and 1 year	11–50 cases	0	0	0	0	0	0	1	0	1	0	1	0	A little difficult	Not at all difficult	Moderately difficult	Moderately difficult	Moderately difficult	Moderately difficult	Moderately difficult	Not at all difficult	A little difficult	Level 2: Able to do with moderate coaching from a more experienced surgeon	Level 1: Not competent	Level 3: Able to do with minimal input from a more experienced surgeon	Level 2: Able to do with moderate coaching from a more experienced surgeon	Level 3: Able to do with minimal input from a more experienced surgeon	Level 2: Able to do with moderate coaching from a more experienced surgeon	Level 2: Able to do with moderate coaching from a more experienced surgeon	Level 2: Able to do with moderate coaching from a more experienced surgeon	6–10	Moderately helpful	Moderately helpful	Moderately helpful	Moderately helpful	Very helpful	Very helpful	Very helpful	Moderately helpful	Moderately helpful	Moderately helpful	Very helpful	Very helpful
1	Yes	one size for all DMEK	Yes	>1 year	11–50 cases	1	0	1	1	1	1	1	0	1	0	1	0	A little difficult	A little difficult	Moderately difficult	A little difficult	A little difficult	Not at all difficult	Moderately difficult	A little difficult	A little difficult	Level 2: Able to do with moderate coaching from a more experienced surgeon	Level 3: Able to do with minimal input from a more experienced surgeon	Level 2: Able to do with moderate coaching from a more experienced surgeon	Level 2: Able to do with moderate coaching from a more experienced surgeon	Level 3: Able to do with minimal input from a more experienced surgeon	Level 2: Able to do with moderate coaching from a more experienced surgeon	Level 3: Able to do with minimal input from a more experienced surgeon	Level 2: Able to do with moderate coaching from a more experienced surgeon	31–50	Very helpful	Moderately helpful	Moderately helpful	Moderately helpful	Moderately helpful	Moderately helpful	A little helpful	Very helpful	Moderately helpful	Moderately helpful	Moderately helpful	Very helpful
1	Yes	customize tissue size	Yes	within 6 months	11–50 cases	0	0	1	0	0	1	0	0	0	0	0	1	Not at all difficult	Moderately difficult	Very difficult	Moderately difficult	Moderately difficult	A little difficult	A little difficult	Not at all difficult	Moderately difficult	Level 4: Able to do without input from a more experienced surgeon	Level 4: Able to do without input from a more experienced surgeon	Level 4: Able to do without input from a more experienced surgeon	Level 4: Able to do without input from a more experienced surgeon	Level 4: Able to do without input from a more experienced surgeon	Level 4: Able to do without input from a more experienced surgeon	Level 4: Able to do without input from a more experienced surgeon	Level 4: Able to do without input from a more experienced surgeon	21–30	A little helpful	A little helpful	Not helpful	Did not do	Very helpful	Very helpful	Very helpful	Very helpful	Very helpful	Did not do	Very helpful	Very helpful
1	Yes	one size for all DMEK	No	within 6 months	11–50 cases	1	0	0	0	0	0	0	0	0	0	0	0	Not at all difficult	Not at all difficult	Not at all difficult	Not at all difficult	Not at all difficult	Not at all difficult	A little difficult	Not at all difficult	Not at all difficult	Level 4: Able to do without input from a more experienced surgeon	Level 4: Able to do without input from a more experienced surgeon	Level 4: Able to do without input from a more experienced surgeon	Level 4: Able to do without input from a more experienced surgeon	Level 4: Able to do without input from a more experienced surgeon	Level 4: Able to do without input from a more experienced surgeon	Level 3: Able to do with minimal input from a more experienced surgeon	Level 3: Able to do with minimal input from a more experienced surgeon	11–20	Very helpful	Very helpful	Very helpful	Very helpful	Very helpful	Very helpful	Very helpful	Very helpful	Very helpful	Very helpful	Very helpful	Very helpful
1	Yes	customize tissue size	Yes	>1 year	11–50 cases	0	0	0	0	1	0	1	0	0	0	1	0	Not at all difficult	Moderately difficult	A little difficult	Not at all difficult	Not at all difficult	Not at all difficult	Moderately difficult	Moderately difficult	A little difficult	Level 4: Able to do without input from a more experienced surgeon	Level 4: Able to do without input from a more experienced surgeon	Level 4: Able to do without input from a more experienced surgeon	Level 4: Able to do without input from a more experienced surgeon	Level 4: Able to do without input from a more experienced surgeon	Level 4: Able to do without input from a more experienced surgeon	Level 2: Able to do with moderate coaching from a more experienced surgeon	Level 3: Able to do with minimal input from a more experienced surgeon	6–10	Moderately helpful	Moderately helpful	A little helpful	Very helpful	Very helpful	Very helpful	Very helpful	Very helpful	Very helpful	Very helpful	Very helpful	Very helpful
1	Yes	one size for all DMEK	No	>1 year	11–50 cases	1	0	1	0	0	1	0	0	0	0	0	0	A little difficult	A little difficult	Moderately difficult	Not at all difficult	Moderately difficult	A little difficult	A little difficult	Not at all difficult	A little difficult	Level 4: Able to do without input from a more experienced surgeon	Level 4: Able to do without input from a more experienced surgeon	Level 1: Not competent	Level 4: Able to do without input from a more experienced surgeon	Level 4: Able to do without input from a more experienced surgeon	Level 4: Able to do without input from a more experienced surgeon	Level 3: Able to do with minimal input from a more experienced surgeon	Level 3: Able to do with minimal input from a more experienced surgeon	6–10	Very helpful	Very helpful	Very helpful	Very helpful	Very helpful	Very helpful	Very helpful	Very helpful	Very helpful	Very helpful	Very helpful	Very helpful
1	Yes	customize tissue size	Yes	>1 year	11–50 cases	0	0	1	0	1	1	0	0	0	0	1	0	Very difficult	Not at all difficult	Moderately difficult	Not at all difficult	Moderately difficult	Moderately difficult	Moderately difficult	A little difficult	Very difficult	Level 3: Able to do with minimal input from a more experienced surgeon	Level 3: Able to do with minimal input from a more experienced surgeon	Level 3: Able to do with minimal input from a more experienced surgeon	Level 3: Able to do with minimal input from a more experienced surgeon	Level 3: Able to do with minimal input from a more experienced surgeon	Level 3: Able to do with minimal input from a more experienced surgeon	Level 3: Able to do with minimal input from a more experienced surgeon	Level 3: Able to do with minimal input from a more experienced surgeon	6–10	Not helpful	A little helpful	A little helpful	A little helpful	A little helpful	Very helpful	Very helpful	A little helpful	Very helpful	Very helpful	Very helpful	Very helpful
1	Yes	customize tissue size	Yes	>1 year	11–50 cases	0	1	0	0	1	0	0	0	0	0	0	0	Not at all difficult	Not at all difficult	A little difficult	Not at all difficult	A little difficult	Not at all difficult	Not at all difficult	Not at all difficult	A little difficult	Level 4: Able to do without input from a more experienced surgeon	Level 4: Able to do without input from a more experienced surgeon	Level 3: Able to do with minimal input from a more experienced surgeon	Level 4: Able to do without input from a more experienced surgeon	Level 3: Able to do with minimal input from a more experienced surgeon	Level 3: Able to do with minimal input from a more experienced surgeon	Level 3: Able to do with minimal input from a more experienced surgeon	Level 3: Able to do with minimal input from a more experienced surgeon	11–20	Very helpful	Very helpful	Moderately helpful	Moderately helpful	Very helpful	Very helpful	Very helpful	Moderately helpful	Very helpful	Moderately helpful	Moderately helpful	Moderately helpful
1	Yes	customize tissue size	Yes	within 6 months	11–50 cases	0	1	0	0	0	0	0	0	0	0	1	1	Not at all difficult	Not at all difficult	A little difficult	Not at all difficult	A little difficult	A little difficult	Moderately difficult	A little difficult	A little difficult	Level 1: Not competent	Level 2: Able to do with moderate coaching from a more experienced surgeon	Level 2: Able to do with moderate coaching from a more experienced surgeon	Level 4: Able to do without input from a more experienced surgeon	Level 4: Able to do without input from a more experienced surgeon	Level 4: Able to do without input from a more experienced surgeon	Level 4: Able to do without input from a more experienced surgeon	Level 3: Able to do with minimal input from a more experienced surgeon	6–10	Moderately helpful	Moderately helpful	Very helpful	Very helpful	Very helpful	Very helpful	Very helpful	Very helpful	Very helpful	Very helpful	Very helpful	Very helpful
1	Yes	customize tissue size	No	>1 year	>50 cases	0	0	0	0	0	0	0	0	0	0	1	0	Not at all difficult	Moderately difficult	Moderately difficult	Moderately difficult	Moderately difficult	Moderately difficult	Moderately difficult	A little difficult	A little difficult	Level 3: Able to do with minimal input from a more experienced surgeon	Level 3: Able to do with minimal input from a more experienced surgeon	Level 3: Able to do with minimal input from a more experienced surgeon	Level 3: Able to do with minimal input from a more experienced surgeon	Level 3: Able to do with minimal input from a more experienced surgeon	Level 3: Able to do with minimal input from a more experienced surgeon	Level 3: Able to do with minimal input from a more experienced surgeon	Level 3: Able to do with minimal input from a more experienced surgeon	6–10	Very helpful	Very helpful	Very helpful	Very helpful	Very helpful	Very helpful	Moderately helpful	Very helpful	Very helpful	Very helpful	Very helpful	Very helpful
1	Yes	customize tissue size	Yes	Between 6 months and 1 year	>50 cases	1	0	0	0	0	0	0	0	0	0	0	1	Not at all difficult	Not at all difficult	Not at all difficult	Not at all difficult	Not at all difficult	Not at all difficult	Not at all difficult	Not at all difficult	Not at all difficult	Level 4: Able to do without input from a more experienced surgeon	Level 4: Able to do without input from a more experienced surgeon	Level 4: Able to do without input from a more experienced surgeon	Level 4: Able to do without input from a more experienced surgeon	Level 4: Able to do without input from a more experienced surgeon	Level 4: Able to do without input from a more experienced surgeon	Level 4: Able to do without input from a more experienced surgeon	Level 4: Able to do without input from a more experienced surgeon	31–50	Very helpful	Very helpful	Very helpful	Very helpful	Very helpful	Very helpful	Very helpful	Very helpful	Very helpful	Very helpful	Very helpful	Very helpful
1	Yes	one size for all DMEK	Yes	>1 year	>50 cases	0	0	0	0	0	0	1	0	0	0	1	0	A little difficult	A little difficult	A little difficult	A little difficult	A little difficult	A little difficult	Moderately difficult	A little difficult	Moderately difficult	Level 3: Able to do with minimal input from a more experienced surgeon	Level 3: Able to do with minimal input from a more experienced surgeon	Level 4: Able to do without input from a more experienced surgeon	Level 4: Able to do without input from a more experienced surgeon	Level 4: Able to do without input from a more experienced surgeon	Level 3: Able to do with minimal input from a more experienced surgeon	Level 3: Able to do with minimal input from a more experienced surgeon	Level 3: Able to do with minimal input from a more experienced surgeon	50+	A little helpful	Very helpful	Moderately helpful	Very helpful	Very helpful	Very helpful	Very helpful	Very helpful	Moderately helpful	Very helpful	Moderately helpful	Very helpful
1	Yes	customize tissue size	Yes	>1 year	>50 cases	0	1	0	0	0	0	0	0	0	0	0	1	Not at all difficult	Not at all difficult	Not at all difficult	Not at all difficult	Not at all difficult	Not at all difficult	Not at all difficult	Not at all difficult	Not at all difficult	Level 4: Able to do without input from a more experienced surgeon	Level 4: Able to do without input from a more experienced surgeon	Level 4: Able to do without input from a more experienced surgeon	Level 4: Able to do without input from a more experienced surgeon	Level 4: Able to do without input from a more experienced surgeon	Level 4: Able to do without input from a more experienced surgeon	Level 4: Able to do without input from a more experienced surgeon	Level 4: Able to do without input from a more experienced surgeon	50+	Moderately helpful	Very helpful	Very helpful	Did not do	Very helpful	Very helpful	Very helpful	Moderately helpful	Very helpful	Did not do	Moderately helpful	Very helpful
1	Yes	customize tissue size	Yes	>1 year	>50 cases	1	0	0	0	0	0	0	0	0	0	1	0	Moderately difficult	Moderately difficult	Not at all difficult	Not at all difficult	Moderately difficult	A little difficult	Moderately difficult	A little difficult	A little difficult	Level 3: Able to do with minimal input from a more experienced surgeon	Level 3: Able to do with minimal input from a more experienced surgeon	Level 2: Able to do with moderate coaching from a more experienced surgeon	Level 1: Not competent	Level 2: Able to do with moderate coaching from a more experienced surgeon	Level 2: Able to do with moderate coaching from a more experienced surgeon	Level 3: Able to do with minimal input from a more experienced surgeon	Level 3: Able to do with minimal input from a more experienced surgeon	11–20	Very helpful	Moderately helpful	A little helpful	Moderately helpful	Moderately helpful	Moderately helpful	Moderately helpful	Very helpful	Very helpful	Very helpful	Very helpful	Very helpful
1	Yes	customize tissue size	No	>1 year	>50 cases	1	0	0	0	0	0	0	0	0	0	1	0	A little difficult	Not at all difficult	Not at all difficult	Not at all difficult	Not at all difficult	Not at all difficult	Moderately difficult	Not at all difficult	A little difficult	Level 4: Able to do without input from a more experienced surgeon	Level 4: Able to do without input from a more experienced surgeon	Level 4: Able to do without input from a more experienced surgeon	Level 4: Able to do without input from a more experienced surgeon	Level 4: Able to do without input from a more experienced surgeon	Level 4: Able to do without input from a more experienced surgeon	Level 3: Able to do with minimal input from a more experienced surgeon	Level 4: Able to do without input from a more experienced surgeon	11–20	Moderately helpful	Moderately helpful	Moderately helpful	Moderately helpful	Very helpful	Very helpful	Very helpful	Moderately helpful	Moderately helpful	Moderately helpful	Moderately helpful	Very helpful
1	Yes	customize tissue size	Yes	>1 year	>50 cases	0	0	0	0	0	0	0	0	0	0	1	1	Not at all difficult	Not at all difficult	Moderately difficult	Not at all difficult	Not at all difficult	A little difficult	Moderately difficult	Not at all difficult	Moderately difficult	Level 4: Able to do without input from a more experienced surgeon	Level 4: Able to do without input from a more experienced surgeon	Level 4: Able to do without input from a more experienced surgeon	Level 4: Able to do without input from a more experienced surgeon	Level 4: Able to do without input from a more experienced surgeon	Level 4: Able to do without input from a more experienced surgeon	Level 4: Able to do without input from a more experienced surgeon	Level 4: Able to do without input from a more experienced surgeon	31–50	A little helpful	Very helpful	Moderately helpful	Did not do	Did not do	Did not do	Did not do	Very helpful	Not helpful	Did not do	Very helpful	Did not do
1	Yes	customize tissue size	Yes	>1 year	>50 cases	0	0	0	1	1	1	1	0	0	0	0	0	Not at all difficult	Not at all difficult	A little difficult	Not at all difficult	A little difficult	Not at all difficult	A little difficult	Not at all difficult	Not at all difficult	Level 1: Not competent	Level 2: Able to do with moderate coaching from a more experienced surgeon	Level 2: Able to do with moderate coaching from a more experienced surgeon	Level 1: Not competent	Level 1: Not competent	Level 1: Not competent	Level 3: Able to do with minimal input from a more experienced surgeon	Level 3: Able to do with minimal input from a more experienced surgeon	6–10	Moderately helpful	A little helpful	A little helpful	Moderately helpful	A little helpful	Moderately helpful	Very helpful	Moderately helpful	Moderately helpful	Moderately helpful	Moderately helpful	A little helpful
1	Yes	customize tissue size	No	>1 year	>50 cases	0	0	0	0	0	0	0	0	0	0	1	0	Not at all difficult	Not at all difficult	Moderately difficult	Not at all difficult	A little difficult	A little difficult	Moderately difficult	A little difficult	Moderately difficult	Level 3: Able to do with minimal input from a more experienced surgeon	Level 3: Able to do with minimal input from a more experienced surgeon	Level 1: Not competent	Level 4: Able to do without input from a more experienced surgeon	Level 4: Able to do without input from a more experienced surgeon	Level 3: Able to do with minimal input from a more experienced surgeon	Level 3: Able to do with minimal input from a more experienced surgeon	Level 2: Able to do with moderate coaching from a more experienced surgeon	50+	Moderately helpful	Moderately helpful	Moderately helpful	Moderately helpful	Moderately helpful	Very helpful	Very helpful	Very helpful	Moderately helpful	Very helpful	Moderately helpful	Moderately helpful
1	Yes	one size for all DMEK	Yes	within 6 months	>50 cases	0	1	0	0	0	0	0	0	0	0	0	0	Not at all difficult	Moderately difficult	Moderately difficult	Not at all difficult	Not at all difficult	Not at all difficult	Not at all difficult	Not at all difficult	Not at all difficult	Level 1: Not competent	Level 1: Not competent	Level 1: Not competent	Level 1: Not competent	Level 1: Not competent	Level 1: Not competent	Level 1: Not competent	Level 1: Not competent	11–20	Moderately helpful	A little helpful	Moderately helpful	Not helpful	A little helpful	A little helpful	Not helpful	A little helpful	A little helpful	A little helpful	A little helpful	A little helpful
1	Yes	customize tissue size	Yes	within 6 months	>50 cases	0	0	1	0	1	0	0	0	0	0	1	0	A little difficult	A little difficult	Moderately difficult	Not at all difficult	Moderately difficult	A little difficult	Very difficult	Not at all difficult	A little difficult	Level 3: Able to do with minimal input from a more experienced surgeon	Level 3: Able to do with minimal input from a more experienced surgeon	Level 3: Able to do with minimal input from a more experienced surgeon	Level 3: Able to do with minimal input from a more experienced surgeon	Level 3: Able to do with minimal input from a more experienced surgeon	Level 3: Able to do with minimal input from a more experienced surgeon	Level 3: Able to do with minimal input from a more experienced surgeon	Level 3: Able to do with minimal input from a more experienced surgeon	31–50	Moderately helpful	Very helpful	A little helpful	A little helpful	Moderately helpful	Very helpful	Very helpful	Moderately helpful	Moderately helpful	Moderately helpful	A little helpful	Very helpful
1	Yes	customize tissue size	Yes	Between 6 months and 1 year	>50 cases	0	0	0	0	0	0	0	0	0	0	0	1	Not at all difficult	Not at all difficult	A little difficult	A little difficult	Not at all difficult	Not at all difficult	A little difficult	Not at all difficult	A little difficult	Level 4: Able to do without input from a more experienced surgeon	Level 4: Able to do without input from a more experienced surgeon	Level 4: Able to do without input from a more experienced surgeon	Level 4: Able to do without input from a more experienced surgeon	Level 4: Able to do without input from a more experienced surgeon	Level 4: Able to do without input from a more experienced surgeon	Level 4: Able to do without input from a more experienced surgeon	Level 4: Able to do without input from a more experienced surgeon	31–50	Very helpful	A little helpful	Moderately helpful	Moderately helpful	Moderately helpful	Moderately helpful	Very helpful	Very helpful	Moderately helpful	Moderately helpful	Moderately helpful	Moderately helpful
1	Yes	customize tissue size	Yes	within 6 months	>50 cases	0	0	0	0	0	0	0	0	0	0	0	0	A little difficult	A little difficult	A little difficult	A little difficult	A little difficult	A little difficult	A little difficult	A little difficult	A little difficult	Level 1: Not competent	Level 1: Not competent	Level 1: Not competent	Level 1: Not competent	Level 1: Not competent	Level 1: Not competent	Level 1: Not competent	Level 1: Not competent	11–20	Very helpful	Very helpful	Moderately helpful	Very helpful	Very helpful	Moderately helpful	Very helpful	Very helpful	Very helpful	Very helpful	Very helpful	Very helpful
1	Yes	customize tissue size	Yes	Between 6 months and 1 year	>50 cases	0	0	0	0	0	0	0	0	1	0	0	0	A little difficult	Moderately difficult	Moderately difficult	A little difficult	A little difficult	A little difficult	A little difficult	A little difficult	A little difficult	Level 2: Able to do with moderate coaching from a more experienced surgeon	Level 2: Able to do with moderate coaching from a more experienced surgeon	Level 2: Able to do with moderate coaching from a more experienced surgeon	Level 1: Not competent	Level 1: Not competent	Level 1: Not competent	Level 1: Not competent	Level 1: Not competent	21–30	Very helpful	Moderately helpful	Moderately helpful	Moderately helpful	Moderately helpful	Moderately helpful	Moderately helpful	Moderately helpful	Moderately helpful	Moderately helpful	Moderately helpful	Very helpful
1	Yes	customize tissue size	Yes	>1 year	>50 cases	0	0	1	1	1	1	1	0	0	0	1	0	Not at all difficult	Not at all difficult	Moderately difficult	A little difficult	Moderately difficult	Not at all difficult	Very difficult	Not at all difficult	A little difficult	Level 4: Able to do without input from a more experienced surgeon	Level 4: Able to do without input from a more experienced surgeon	Level 2: Able to do with moderate coaching from a more experienced surgeon	Level 4: Able to do without input from a more experienced surgeon	Level 2: Able to do with moderate coaching from a more experienced surgeon	Level 4: Able to do without input from a more experienced surgeon	Level 2: Able to do with moderate coaching from a more experienced surgeon	Level 2: Able to do with moderate coaching from a more experienced surgeon	0–5	A little helpful	A little helpful	A little helpful	Not helpful	A little helpful	A little helpful	Very helpful	A little helpful	A little helpful	A little helpful	A little helpful	Moderately helpful
1	Yes	customize tissue size	No	>1 year	>50 cases	0	0	0	0	0	0	0	0	0	0	1	0	Moderately difficult	Moderately difficult	Moderately difficult	Moderately difficult	Moderately difficult	Moderately difficult	Moderately difficult	Moderately difficult	Moderately difficult	Level 3: Able to do with minimal input from a more experienced surgeon	Level 3: Able to do with minimal input from a more experienced surgeon	Level 2: Able to do with moderate coaching from a more experienced surgeon	Level 2: Able to do with moderate coaching from a more experienced surgeon	Level 2: Able to do with moderate coaching from a more experienced surgeon	Level 2: Able to do with moderate coaching from a more experienced surgeon	Level 2: Able to do with moderate coaching from a more experienced surgeon	Level 2: Able to do with moderate coaching from a more experienced surgeon	0–5	Moderately helpful	Moderately helpful	Moderately helpful	Moderately helpful	Very helpful	Very helpful	Very helpful	Very helpful	Very helpful	Very helpful	Very helpful	Very helpful
1	Yes	one size for all DMEK	Yes	>1 year	>50 cases	0	0	0	0	0	0	1	0	0	0	0	1	Not at all difficult	Not at all difficult	A little difficult	Not at all difficult	Not at all difficult	Not at all difficult	A little difficult	Not at all difficult	Not at all difficult	Level 4: Able to do without input from a more experienced surgeon	Level 4: Able to do without input from a more experienced surgeon	Level 4: Able to do without input from a more experienced surgeon	Level 4: Able to do without input from a more experienced surgeon	Level 4: Able to do without input from a more experienced surgeon	Level 4: Able to do without input from a more experienced surgeon	Level 4: Able to do without input from a more experienced surgeon	Level 4: Able to do without input from a more experienced surgeon	11–20	Moderately helpful	A little helpful	Moderately helpful	Did not do	Very helpful	Moderately helpful	Moderately helpful	Very helpful	Very helpful	Did not do	Very helpful	Did not do
1	Yes	customize tissue size	Yes	Between 6 months and 1 year	>50 cases	0	1	0	0	0	0	0	0	0	0	1	0	Not at all difficult	Moderately difficult	Very difficult	Not at all difficult	Moderately difficult	A little difficult	Very difficult	Not at all difficult	A little difficult	Level 4: Able to do without input from a more experienced surgeon	Level 4: Able to do without input from a more experienced surgeon	Level 3: Able to do with minimal input from a more experienced surgeon	Level 4: Able to do without input from a more experienced surgeon	Level 3: Able to do with minimal input from a more experienced surgeon	Level 4: Able to do without input from a more experienced surgeon	Level 3: Able to do with minimal input from a more experienced surgeon	Level 3: Able to do with minimal input from a more experienced surgeon	6–10	Moderately helpful	Very helpful	Very helpful	Moderately helpful	Very helpful	Did not do	Did not do	Very helpful	Very helpful	Did not do	Very helpful	Very helpful
1	Yes	one size for all DMEK	No	>1 year	>50 cases	1	0	0	1	0	0	1	0	0	0	0	1	Not at all difficult	Not at all difficult	Not at all difficult	Not at all difficult	Not at all difficult	Not at all difficult	A little difficult	Not at all difficult	Not at all difficult	Level 4: Able to do without input from a more experienced surgeon	Level 4: Able to do without input from a more experienced surgeon	Level 4: Able to do without input from a more experienced surgeon	Level 4: Able to do without input from a more experienced surgeon	Level 4: Able to do without input from a more experienced surgeon	Level 4: Able to do without input from a more experienced surgeon	Level 4: Able to do without input from a more experienced surgeon	Level 4: Able to do without input from a more experienced surgeon	50+	Very helpful	Very helpful	Very helpful	Very helpful	Very helpful	Very helpful	Very helpful	Very helpful	Very helpful	Very helpful	Very helpful	Very helpful
1	Yes	customize tissue size	Yes	>1 year	>50 cases	1	0	0	0	0	0	0	0	0	0	0	1	Not at all difficult	Not at all difficult	Not at all difficult	Not at all difficult	Not at all difficult	Not at all difficult	Not at all difficult	Not at all difficult	Not at all difficult	Level 4: Able to do without input from a more experienced surgeon	Level 4: Able to do without input from a more experienced surgeon	Level 4: Able to do without input from a more experienced surgeon	Level 4: Able to do without input from a more experienced surgeon	Level 4: Able to do without input from a more experienced surgeon	Level 4: Able to do without input from a more experienced surgeon	Level 4: Able to do without input from a more experienced surgeon	Level 4: Able to do without input from a more experienced surgeon	50+	A little helpful	Moderately helpful	Moderately helpful	Not helpful	Very helpful	Very helpful	Very helpful	Moderately helpful	A little helpful	Moderately helpful	Moderately helpful	Moderately helpful
1	Yes	customize tissue size	Yes	>1 year	>50 cases	0	0	0	1	0	0	0	0	0	0	0	1	Not at all difficult	Not at all difficult	A little difficult	Not at all difficult	Not at all difficult	Not at all difficult	A little difficult	A little difficult	A little difficult	Level 4: Able to do without input from a more experienced surgeon	Level 4: Able to do without input from a more experienced surgeon	Level 4: Able to do without input from a more experienced surgeon	Level 4: Able to do without input from a more experienced surgeon	Level 4: Able to do without input from a more experienced surgeon	Level 4: Able to do without input from a more experienced surgeon	Level 4: Able to do without input from a more experienced surgeon	Level 4: Able to do without input from a more experienced surgeon	11–20	A little helpful	Moderately helpful	Moderately helpful	Moderately helpful	Very helpful	Moderately helpful	Moderately helpful	Moderately helpful	Did not do	Very helpful	Did not do	Did not do
2	Yes	I have not done DMEK				1	0	0	0	0	1	0	0	0	1
2	No	I have not done DMEK				0	0	1	0	0	0	0	1	0	1
2	No	I have not done DMEK				1	1	0	0	0	0	0	0	0	1
2	No	I have not done DMEK				1	0	0	0	1	1	0	0	0	1
2	Yes	I have not done DMEK				0	0	0	0	1	0	0	0	0	1
2	No	I have not done DMEK				1	0	1	1	1	1	1	0	0	1
2	No	I have not done DMEK				0	0	0	0	0	0	0	1	0	1
2	No	I have not done DMEK				0	1	0	0	0	0	0	0	0	1
